# Supplementary material for: Spotting the Targets of the Apospory Controller TGS1 in Paspalum notatum
Source: Plants (Basel). 2022 Jul 26;11(15):1929. doi: 10.3390/plants11151929 (PMC9332697; doi:10.3390/plants11151929)
Supplement: Supplementary file 1 [file plants-11-01929-s001.zip]

Archive with 6 entries (6 files):
- Supplementary Data S1.pdf
- Supplementary Data S2.xlsx
- Supplementary Figure S1.pdf
- Supplementary Figure S2.pdf
- Supplementary Table S1.pdf
- Supplementary Table S2.pdf
