# Supplementary material for: Spotting the Targets of the Apospory Controller TGS1 in Paspalum notatum
Source: Plants (Basel). 2022 Jul 26;11(15):1929. doi: 10.3390/plants11151929 (PMC9332697; doi:10.3390/plants11151929)
Supplement: Supplementary file 1 [file plants-11-01929-s001.zip › Supplementary Data S2.xlsx]

## Sheet: Data Figure 2
Supplementary Data S2: qPCR data analysis
qPCR data experiment Fig 2, panel B
i23387 (LHC Ib-21) expression in apomictic and sexual genotypes
JS 112 (apo) vs JS 65 (apo)
Gene	Type	Reaction Efficiency	Expression	Std. Error	95% C.I.	P(H1)	Result
i23387 (LHC Ib-21)	TRG	0.8417	1.213	0,645 - 2,064	0,550 - 2,455	0.673
Tubulin	REF	0.5933	1
JS 40 (apo) vs JS 65 (apo)
Gene	Type	Reaction Efficiency	Expression	Std. Error	95% C.I.	P(H1)	Result
i23387 (LHC Ib-21)	TRG	0.78	2.746	1,757 - 3,883	1,530 - 4,067	0	UP
Tubulina	REF	0.2333	1
JS 83 (sex) vs JS 65 (apo)
Gene	Type	Reaction Efficiency	Expression	Std. Error	95% C.I.	P(H1)	Result
i23387 (LHC Ib-21)	TRG	0.7833	17.781	9,552 - 31,587	6,319 - 49,667	0.039	UP
Tubulina	REF	0.6933	1
JS 36 (sex) vs JS 65 (apo)
Gene	Type	Reaction Efficiency	Expression	Std. Error	95% C.I.	P(H1)	Result
i23387 (LHC Ib-21)	TRG	0.8117	13.98	7,243 - 21,750	6,172 - 30,962	0	UP
Tubulina	REF	0.6	1
JS 58 (sex) vs JS 65 (apo)
Gene	Type	Reaction Efficiency	Expression	Std. Error	95% C.I.	P(H1)	Result
i23387 (LHC Ib-21)	TRG	0.84	14.015	7,466 - 25,089	6,487 - 27,436	0	UP
Tubulina	REF	0.6167	1
qPCR data experiment Fig 2, panel C
i23387 LHC Ib-21 expression in tgs1 lines and sexual control
tgs1-1 (E2.9)
Q4188 vs tgs1-1 (biological replicate 1)
Gene	Type	Reaction Efficiency	Expression	Std. Error	95% C.I.	P(H1)	Result
i23387 (LHC Ib-21)	TRG	0.3867	0.551	0,500 - 0,617	0,476 - 0,648	0	DOWN
Tubulin	REF	0.3333	1
Q4188 vs tgs1-1 (biological replicate 2)
Gene	Type	Reaction Efficiency	Expression	Std. Error	95% C.I.	P(H1)	Result
i23387 (LHC Ib-21)	TRG	0.6583	0.285	0,248 - 0,319	0,238 - 0,365	0.014	DOWN
Tubulin	REF	0.7267	1
JOINT analysis (both biological replicates)
Gene	Type	Reaction Efficiency	Expression	Std. Error	95% C.I.	P(H1)	Result
i23387 (LHC Ib-21)	TRG	0.6158	0.38	0,289 - 0,499	0,225 - 0,581	0	DOWN
Tubulin	REF	0.5617	1
tgs1-2 (E2.13)
Q4188 vs tgs1-2 (biological replicate 1)
Gene	Type	Reaction Efficiency	Expression	Std. Error	95% C.I.	P(H1)	Result
i23387 (LHC Ib-21)	TRG	0.565	0.046	0,030 - 0,063	0,028 - 0,073	0.03	DOWN
Tubulin	REF	1.0183	1
Q4188 vs tgs1-2 (biological replicate 2)
Gene	Type	Reaction Efficiency	Expression	Std. Error	95% C.I.	P(H1)	Result
i23387 (LHC Ib-21)	TRG	0.76	0.011	0,008 - 0,015	0,007 - 0,021	0.04	DOWN
Tubulin	REF	0.8367	1
JOINT analysis (both biological replicates)
Gene	Type	Reaction Efficiency	Expression	Std. Error	95% C.I.	P(H1)	Result
i23387 (LHC Ib-21)	TRG	0.6625	0.023	0,013 - 0,041	0,011 - 0,076	0	DOWN
Tubulin	REF	0.8667	1

## Sheet: Data Figure 4
qPCR data experiment Fig 4, panel A
TGS1 expression in qgj RNAi lines (qgj-1, qgj-2) and control (TC1) at anthesis
qgj-1 vs TC1 (Biological replicate 1)
Gene	Type	Reaction Efficiency	Expression	Std. Error	95% C.I.	P(H1)	Result
TGS1	TRG	0.83	0.733	0,576 - 0,980	0,516 - 1,130	0.188
Tubulin	REF	0.8017	1
qgj-2 vs TC1 (Biological replicate 1)
Gene	Type	Reaction Efficiency	Expression	Std. Error	95% C.I.	P(H1)	Result
TGS1	TRG	0.815	0.562	0,373 - 0,774	0,318 - 0,816	0.076
Tubulin	REF	0.7033	1
qgj-1 vs TC1 (Biological replicate 2)
Gene	Type	Reaction Efficiency	Expression	Std. Error	95% C.I.	P(H1)	Result
TGS1	TRG	0.8083	0.697	0,586 - 0,815	0,536 - 0,951	0.06
Tubulin	REF	0.7483	1
qgj-2 vs TC1 (Biological replicate 2)
Gene	Type	Reaction Efficiency	Expression	Std. Error	95% C.I.	P(H1)	Result
TGS1	TRG	0.7433	1.075	0,893 - 1,280	0,818 - 1,508	0.623
Tubulin	REF	0.74	1
JOINT analysis (both biological replicates)
qgj-1 vs TC1
Gene	Type	Reaction Efficiency	Expression	Std. Error	95% C.I.	P(H1)	Result
TGS1	TRG	0.8192	0.771	0,618 - 1,027	0,522 - 1,271	0.057
Tubulin	REF	0.8475	1
qgj-2 vs TC1
Gene	Type	Reaction Efficiency	Expression	Std. Error	95% C.I.	P(H1)	Result
TGS1	TRG	0.7792	0.808	0,576 - 1,127	0,368 - 1,380	0.247
Tubulin	REF	0.7942	1
qPCR data experiment Fig 4, panel B
QGJ expression in tgs1 antisense lines and controls (sexual control C4-4x; apomictic control Q4117) at meiosis
Q4117 (sample) vs tgs1-1 (biological replicate 1)
Gene	Type	Reaction Efficiency	Expression	Std. Error	95% C.I.	P(H1)	Result
QGJ	TRG	0.9025	1.469	1,294 - 1,694	1,160 - 1,867	0	UP
Tubulin	REF	0.9	1
c4-4x (sample) vs tgs1-1 (biological replicate 1)
Gene	Type	Reaction Efficiency	Expression	Std. Error	95% C.I.	P(H1)	Result
QGJ	TRG	1.0575	2.734	2,315 - 3,246	2,180 - 3,434	0	UP
Tubulin	REF	0.8475	1
Q4117 (sample) vs tgs1-1 (biological replicate 2)
Gene	Type	Reaction Efficiency	Expression	Std. Error	95% C.I.	P(H1)	Result
QGJ	TRG	0.6283	0.840	0.591 - 1.301	0.452 - 1.454	0.466
Tubulin	REF	12767	1000
c4-4x (sample) vs tgs1-1 (biological replicate 2)
Gene	Type	Reaction Efficiency	Expression	Std. Error	95% C.I.	P(H1)	Result
QGJ	TRG	1585	2446	1.031 - 4.112	0.974 - 4.199	0.162
Tubulin	REF	1025	1000
JOINT analysis (both biological replicates)
Q4117 (sample) vs tgs1-1
Gene	Type	Reaction Efficiency	Expression	Std. Error	95% C.I.	P(H1)	Result
QGJ	TRG	0.738	1.138	0,686 - 1,869	0,436 - 2,469	0.625
Tubulin	REF	1.126	1
c4-4x(sample) vs tgs1-1
Gene	Type	Reaction Efficiency	Expression	Std. Error	95% C.I.	P(H1)	Result
QGJ	TRG	1.374	2.678	1,063 - 4,147	0,925 - 4,695	0.018	UP
Tubulin	REF	0.954	1
qPCR data experiment Fig 4, panel D
QGJ specific allele (+ intron) in tgs1-1 antisense lines and controls (sexual control JS 58; apomictic control JS 40) at meiosis
JS 40 vs tgs1-1 (Biological replicate 1)
Gene	Type	Reaction Efficiency	Expression	Std. Error	95% C.I.	P(H1)	Result
QGJ + intron	TRG	0.6767	1.207	0,572 - 1,874	0,512 - 2,036	0.678
Tubulin	REF	0.6967	1
JS 58 vs tgs1-1 (Biological replicate 1)
Gene	Type	Reaction Efficiency	Expression	Std. Error	95% C.I.	P(H1)	Result
QGJ + intron	TRG	0.7617	1.1	0,971 - 1,232	0,967 - 1,233	0.317
Tubulin	REF	0.5483	1
JS 40 vs tgs1-1 (Biological replicate 2)
Gene	Type	Reaction Efficiency	Expression	Std. Error	95% C.I.	P(H1)	Result
QGJ + intron	TRG	0.955	1.413	0,864 - 1,998	0,767 - 3,295	0.432
Tubulin	REF	0.745	1
JS 58 vs tgs1-1 (Biological replicate 2)
Gene	Type	Reaction Efficiency	Expression	Std. Error	95% C.I.	P(H1)	Result
QGJ + intron	TRG	0.92	1.257	0,904 - 1,862	0,863 - 2,077	0.473
Tubulin	REF	0.725	1
* In Fig 4, panel D, we represented the first biological replicate. The second biological replicate is consistent (no significant differential expression). Each biological replicate was processed doing 3 technical replicates.

## Sheet: Data Figure 6
qPCR data experiment Fig 6, panel A
miR2275 expression in tgs1-1 line, sexual control and apomictic control
C4-4x (sample, sexual control) vs tgs1-1 (control, biological replicate 1)*
Gene	Type	Reaction Efficiency	Expression	Std. Error	95% C.I.	P(H1)	Result
miR2275	TRG	0.6183	8142	6.566 - 10.829	5.156 - 11.614	0.000	UP
Tubulin	REF	19483	1000
Q4117 (sample, apomictic control) vs tgs1-1 (control, biological replicate 1)*
Gene	Type	Reaction Efficiency	Expression	Std. Error	95% C.I.	P(H1)	Result
miR2275	TRG	0.9533	3004	2.442 - 3.949	2.084 - 4.411	0.000	UP
Tubulin	REF	1.55	1000
C4-4x (sample, sexual control) vs tgs1-1 (control, biological replicate 2)
Gene	Type	Reaction Efficiency	Expression	Std. Error	95% C.I.	P(H1)	Result
miR2275	TRG	0.72	7727	5.256 - 12.557	4.762 - 15.683	0.053	UP
Tubulin	REF	0.03	1000
Q4117 (sample, apomictic control) vs tgs1-1 (control, biological replicate 2)
Gene	Type	Reaction Efficiency	Expression	Std. Error	95% C.I.	P(H1)	Result
miR2275	TRG	0.0833	1449	0.779 - 2.863	0.451 - 4.287	0.398
Tubulin	REF	0.2067	1000
* In Fig 6, panel A we represented the first biological replicate. The second biological replicate is consistent (upregulation in the sexual genotype C4-4x). Each biological replicate was processed doing 3 technical replicates.
qPCR data experiment Fig 6, panel B
miR168 expression in tgs1-1 line, sexual control and apomictic control
Q4117 (sample, apomictic control) vs tgs1-1 (control, biological replicate 1)*
Gene	Type	Reaction Efficiency	Expression	Std. Error	95% C.I.	P(H1)	Result
miRNA168	TRG	0.6983	2658	1.786 - 4.352	1.528 - 5.086	0.063
Tubulin	REF	0.5933	1000
c4-4x (sample, sexual control) vs tgs1-1 (control, biological replicate 1)*
Gene	Type	Reaction Efficiency	Expression	Std. Error	95% C.I.	P(H1)	Result
miRNA168	TRG	0.64	1160	0.826 - 1.734	0.692 - 2.168	0.568
Tubulin	REF	0.4083	1000
Q4117 (sample, apomictic control) vs tgs1-1 (control, biological replicate 2)
Gene	Type	Reaction Efficiency	Expression	Std. Error	95% C.I.	P(H1)	Result
miRNA168	TRG	0.21	3809	1.818 - 11.572	1.054 - 14.398	0.141
Tubulin	REF	0.8367	1000
c4-4x (sample, sexual control) vs tgs1-1 (control, biological replicate 2)
Gene	Type	Reaction Efficiency	Expression	Std. Error	95% C.I.	P(H1)	Result
miRNA168	TRG	0.9417	0.712	0.387 - 1.416	0.275 - 1.880	0.399
Tubulin	REF	0.6133	1000
* In Fig 6, panel B we represented the first biological replicate. The second biological replicate is consistent (no significant differential expression). Each biological replicate was processed doing 3 technical replicates.
